# Supplementary material for: The Eosinophil-to-Lymphocyte Ratio Acts as an Indicator for Improvement of Clinical Signs and Itch by Upadacitinib Treatment in Atopic Dermatitis
Source: J Clin Med. 2023 Mar 12;12(6):2201. doi: 10.3390/jcm12062201 (PMC10058847; doi:10.3390/jcm12062201)
Supplement: Supplementary file 1 [file jcm-12-02201-s001.zip]

Archive with 1 entries (1 files):
- jcm-2261299-supplementary.pdf
